# Supplementary material for: Ascidian Mitogenomics: Comparison of Evolutionary Rates in Closely Related Taxa Provides Evidence of Ongoing Speciation Events
Source: Genome Biol Evol. 2014 Feb 25;6(3):591–605. doi: 10.1093/gbe/evu041 (PMC3971592; doi:10.1093/gbe/evu041)
Supplement: Supplementary Data [file supp_evu041_Suppl_Table_S1.xls]

## Sheet: Foglio1
Table S1. Longest mitochondrial amplicons covering the entire analyzed mitogenomes, with primer sequences and PCR cycling conditions.
Amplicon name is based on genes located at the ends of the amplicon itself. Heterologous ascidian-specific primers are indicated by an asterisk, and include the catF and Fox1R (5’-TAAACTTCWGGATGYCYAAAAAAYCA-3’) primers, designed as ascidian-specific variants of the Folmer’s cox1 barcode primers (Folmer et al, 1994). Other primers beginning with “c”, “t”, “mf”, “bl” and “bs” are species-specific p…
Clavelina phlegraea
Amplicon	Primer name	Size	Annealing	Extension	Primer		Primer	Sequence	Enzyme
		(kb)	temp. (°C)	(time/temp.)
cox1-rrnL	ux1F-u16R	7.7	50	5' / 68°C	ux1F	*	ux1F*	CCDGATATRGCKTTYCCTCG	E-HiFi
					u16R	*	u16R*	TAARYCGACATCGAGGTCRTAA
trnI-atp6	ciF-cpt6R	3.3	52	3'30'' / 68°C	ciF		ciF	GTTACACAATGTCGGATAAACG	E-HiFi
					cpt6R		cpt6R	TATTCTCTTGCACCTTCAGCTG
rrnL-cox1	16F-cx1R	7.1	52	5' / 68°C	16F	*	16F*	AACCYYAGGGATAACAGCGC	E-HiFi
					cx1R		cx1R	AATACTAGAAACCCTAGCTAAATG
Aplidium tabarquensis
Amplicon	Primer name	Size	Annealing	Extension	Primer		Primer	Sequence	Enzyme
		(kb)	temp. (°C)	(time/temp.)
cox1-rrnL	ux1F-u16R	3.6	52	5' / 68°C	ux1F	*	ux1F*	CCDGATATRGCKTTYCCTCG	E-HiFi
					u16R	*	u16R*	TAARYCGACATCGAGGTCRTAA
rrnL-cox3	t16F-nux3	2.7	52	3'/68	t16F		t16F	AGACGAAAAGACCCTTGGTGATTTAAGT	F-Long
					nux3R	*	nux3R*	TGYCAATAYCAAATMGCACACTC
rrnL-rrnS	t16F-12sR	4.7	57	5' / 68°C	t16F		t16F	AGACGAAAAGACCCTTGGTGATTTAAGT	F-Long
					12sR	*	12sR*	CYTTCTRGAWARACTACCTTGTTACGC
Botrylloides pizoni (VI)
Amplicon	Primer name	Size	Annealing	Extension	Primer		Primer	Sequence	Enzyme
		(kb)	temp. (°C)	(time/temp.)
cox1-rrnS	ux1F-12sR	9.5	55	15' / 68°C	ux1F	*	ux1F*	CCDGATATRGCKTTYCCTCG	LA-T
					12sR	*	12sR*	CYTTCTRGAWARACTACCTTGTTACGC
rrnS-cox1	smf-ux1R	6	50	15' / 68°C	smF	*	smF*	GTGCCAGYTAYCRCGGTTA	LA-T
					ux1R	*	ux1R *	ATAAGCTCGWGAATCHACATC
Botrylloides pizoni (PE)
Amplicon	Primer name	Size	Annealing	Extension	Primer		Primer	Sequence	Enzyme
		(kb)	temp. (°C)	(time/temp.)
cox1-cox1	catF-ux1R	0.9	42	1' 30''/ 72°C	catF	*	catF*	TGTCAACAAATCATAAAGATATTRG	LA-T
					ux1R	*	ux1R *	ATAAGCTCGWGAATCHACATC
cox1-nad5	blx1F-mfn5R	2.7	54	4' / 68°C	blx1F		blx1F	GAAGAGATCCGGTTTTGTATCAGC	LA-T
					mfn5R		mfn5R	CAACCAATCTCATCCCAACCC
nad5-nad1	un5F-bvn1R	1.9	52	4' / 68°C	un5F	*	un5F*	CAYCCTTGRYTGCCTAAYGC	LA-T
					bvn1R		bvn1R	TCAGGTCTACAAACTTATATCGAG
nad1-cox2	qn1F-bvx2R	2.2	50	3' / 72°C	qn1F		qn1F	GTAGCTCAGATAATTTCTTATGAAG	F-HiFi
					bvx2R		bvx2R	AATTGAGCCGTCCAGGGCA
nad2-cox2	mfn2F-bvx2R	1.5	48	3' / 68°C	mfn2F		mfn2F	TCGTGCAAGCCTTGGGAG	LA-T
					bvx2R		bvx2R	AATTGAGCCGTCCAGGGCA
cox2-cob	ux2F-ucbR	1.2	50	3'30'' / 72°C	ux2F	*	ux2F*	GYAGTTRGDCAYCARTGATATTG	F-HiFi
					ucbR	*	ucbR*	GGAATASAYCGTAAAATVGCATARGC
cob-cox3	zcbF-nux3R	1.6	51	4' / 68°C	zcbF	*	zcbF *	AGTTTTTGRRGGGCSACMGTWATTAC	F-Long
					nux3R	*	nux3R*	TGYCAATAYCAAATMGCACACTC
cox3-rrnS	nux3F-12sR	1.4	55	4' / 68°C	nux3F	*	nux3F*	TGGTGRCGKGATGTTGHDCGDGA	LA-T
					12sR	*	12sR*	CYTTCTRGAWARACTACCTTGTTACGC
rrns-rrnL	smF-u16R	2.7	50	3'30'' / 68°C	smF	*	smF*	GTGCCAGYTAYCRCGGTTA	LA-T
					u16R	*	u16R*	TAARYCGACATCGAGGTCRTAA
rrnL-nad4	f16f-mfn4R	2.4	54	4' / 68°C	f16f	*	f16f*	GACRAAAAGACCCTAGGTGGTT	LA-T
					mfn4R		mfn4R	CCATAACTTCCCGATACCTTAAAC
nad4-cox1	un4F-cx1R	1.3	50	4' / 68°C	un4F	*	un4F*	CCDAARGCWCATGTWGAWGCTCC	F-Long
					cx1R		cx1R	AATACTAGAAACCCTAGCTAAATG
Botrylloides leachii (L2-VE)
Amplicon	Primer name	Size	Annealing	Extension	Primer		Primer	Sequence	Enzyme
		(kb)	temp. (°C)	(time/temp.)
nad5-rrnL	un5F-u16R	9	53	15' / 68°C	un5F	*	un5F*	CAYCCTTGRYTGCCTAAYGC	LA-T
					u16R	*	u16R*	TAARYCGACATCGAGGTCRTAA
rrnS-cox1	smF-cx1R	5.6	51	15' / 68°C	smF	*	smF*	GTGCCAGYTAYCRCGGTTA	LA-T
					cx1R		cx1R	AATACTAGAAACCCTAGCTAAATG
nad4-nad1	un4F-un1R	5.1	50	15' / 68°C	un4F	*	un4F*	CCDAARGCWCATGTWGAWGCTCC	LA-T
					un1R	*	un1R*	ACTCCTARTACYTTwCGCTC
Botrylloides leachii (BA-TR)
Amplicon	Primer name	Size	Annealing	Extension	Primer		Primer	Sequence	Enzyme
		(kb)	temp. (°C)	(time/temp.)
nad5-rrnL	un5F-u16R	9	50	15' / 68°C	un5F	*	un5F*	CAYCCTTGRYTGCCTAAYGC	LA-T
					u16R	*	u16R*	TAARYCGACATCGAGGTCRTAA
rrnS-cox1	smF-cx1R	5.6	51	15' / 68°C	smF	*	smF*	GTGCCAGYTAYCRCGGTTA	LA-T
					cx1R		cx1R	AATACTAGAAACCCTAGCTAAATG
nad4-nad1	un4F-un1R	5.1	50	15' / 68°C	un4F	*	un4F*	CCDAARGCWCATGTWGAWGCTCC	LA-T
					un1R	*	un1R*	ACTCCTARTACYTTwCGCTC
Botrylloides violaceus
Amplicon	Primer name	Size	Annealing	Extension	Primer		Primer	Sequence	Enzyme
		(kb)	temp. (°C)	(time/temp.)
nad5-rrnL	un5F-u16R	8.9	55	15' / 68°C	un5F	*	un5F*	CAYCCTTGRYTGCCTAAYGC	LA-T
					u16R	*	u16R*	TAARYCGACATCGAGGTCRTAA
rrnS-cox1	smF-cx1R	5.6	51	15' / 68°C	smF	*	smF*	GTGCCAGYTAYCRCGGTTA	LA-T
					cx1R		cx1R	AATACTAGAAACCCTAGCTAAATG
nad4-nad1	un4F-un1R	5.1	50	15' / 68°C	un4F	*	un4F*	CCDAARGCWCATGTWGAWGCTCC	LA-T
					un1R	*	un1R*	ACTCCTARTACYTTwCGCTC
Botryllus schlosseri (TR)
Amplicon	Primer name	Size	Annealing	Extension	Primer		Primer	Sequence	Enzyme
		(kb)	temp. (°C)	(time/temp.)
cox1-cob	bsx1F-bscbR2	7.4	56	15' / 68°C	bsx1F		bsx1F	GGGAGTCCAGACATGGCTTTTCCTCG	LA-T
					bscbR2		bscbR2	TCACACTAGAAGAGGAAACTTGAACCGG
cob-nad3	zcbF-bsn3R	1.8	56	3' / 68°C	zcbF	*	zcbF *	AGTTTTTGRRGGGCSACMGTWATTAC	LA-T
					bsn3R		bsn3R	CCAATTCCCAGCAAAGTTAGAGC
cox3-rrnL	ux3F-u16R	5	48	15' / 68°C	ux3F	*	ux3F*	TGRTATTGRCATTTTGTHGAYGT	LA-T
					u16R	*	u16R*	TAARYCGACATCGAGGTCRTAA
rrnL-cox1	bs16F-ex1R	2.2	55	5' / 68°C	bs16F		bs16F	ACTGATGGGGCCTGCTCTATG	LA-T
					ex1R	*	ex1R*	GCAGMAGTAAAATAWGCWCGAGAATCWACATC
Botryllus schlosseri (sc6ab)
Amplicon	Primer name	Size	Annealing	Extension	Primer		Primer	Sequence	Enzyme
		(kb)	temp. (°C)	(time/temp.)
cox1-cob	bsx1F-bscbR2	7.4	56	15' / 68°C	bsx1F		bsx1F	GGGAGTCCAGACATGGCTTTTCCTCG	LA-T
					bscbR2		bscbR2	TCACACTAGAAGAGGAAACTTGAACCGG
cox3-nad3	zcbF-bsn3R	1.8	54	4' / 68°C	zx3F	*	zx3F *	TGTKCTATTTGRTATTGRCATTTTGTBGA	LA-T
					bsn3R		bsn3R	CCAATTCCCAGCAAAGTTAGAGC
cox3-rrnL	zx3F-u16R	5	52	15' / 68°C	zx3F	*	zx3F *	TGTKCTATTTGRTATTGRCATTTTGTBGA	LA-T
					u16R	*	u16R*	TAARYCGACATCGAGGTCRTAA
rrnL-cox1	bs16F-ex1r	2.2	55	5' / 68°C	bs16F		bs16F	ACTGATGGGGCCTGCTCTATG	LA-T
					ex1R	*	ex1R*	GCAGMAGTAAAATAWGCWCGAGAATCWACATC
Botryllus schlosseri (VE)
Amplicon	Primer name	Size	Annealing	Extension	Primer		Primer	Sequence	Enzyme
		(kb)	temp. (°C)	(time/temp.)
cox1-cob	bsx1F-bscbR2	7.4	56	15' / 68°C	bsx1F		bsx1F	GGGAGTCCAGACATGGCTTTTCCTCG	LA-T
					bscbR2		bscbR2	TCACACTAGAAGAGGAAACTTGAACCGG
cob-nad3	ucbF-bsn3R	1.8	52	2' / 68°C	ucbF	*	ucbF*	ATRAGKTTTTGAAGRGCDACCGTWATTAC	E-HiFi
					bsn3R		bsn3R	CCAATTCCCAGCAAAGTTAGAGC
cox3-rrnL	ux3F-u16R	5	48	5' / 68°C	ux3F	*	ux3F*	TGRTATTGRCATTTTGTHGAYGT	E-HiFi
					u16R	*	u16R*	TAARYCGACATCGAGGTCRTAA
rrnL-cox1	bs16F-ex1R	2.2	57	2'30?/ 68°C	bs16F		bs16F	ACTGATGGGGCCTGCTCTATG	E-HiFi
					ex1R	*	ex1R*	GCAGMAGTAAAATAWGCWCGAGAATCWACATC
Halocynthia papillosa
Amplicon	Primer name	Size	Annealing	Extension	Primer		Primer	Sequence	Enzyme
		(kb)	temp. (°C)	(time/temp.)
cox1-cob	ux1F-ucbR	4.8	54	5' / 68°C	ux1F	*	ux1F*	CCDGATATRGCKTTYCCTCG	E-HiFi
					ucbR	*	ucbR*	GGAATASAYCGTAAAATVGCATARGC
cob-rrnL	ucbF-u16R	8.3	54	7' / 68°C	ucbF	*	ucbF*	ATRAGKTTTTGAAGRGCDACCGTWATTAC	F-Long
					u16R	*	u16R*	TAARYCGACATCGAGGTCRTAA
rrnL-cx1R	f16F-ux1R	3	50	5' / 68°C	f16F	*	f16F*	GACRAAAAGACCCTAGGTGGTT	E-HiFi
					ux1R	*	ux1R*	ATAAGCTCGWGAATCHACATC
