# Supplementary material for: Ascidian Mitogenomics: Comparison of Evolutionary Rates in Closely Related Taxa Provides Evidence of Ongoing Speciation Events
Source: Genome Biol Evol. 2014 Feb 25;6(3):591–605. doi: 10.1093/gbe/evu041 (PMC3971592; doi:10.1093/gbe/evu041)
Supplement: Supplementary Data [file supp_evu041_Suppl_Table_S2.xls]

## Sheet: Foglio1
Table S2. List of the analyzed cox1 sequences of Bottryllus schlosseri and other Styelidae, together with specimen source, sequence identity and references.
(1): The same letter indicates sequences identical along the entire analyzed cox1 fragment (522 sites). Then, only one sequence per group has been included in the reconstructed phylogenetic tree.
Species	AC number	Haplotype	B. schlosseri clade, according to Fig. 4	(1) Equal to	Source	Comment	Reference	PubMed or DOI
Botryllus schlosseri	DQ340216	HO	A	a	Rochelle (Atlantic France)		Lopez-Legentil et al, Mol. Ecol. 15 (13), 3957-3967 (2006)	17054496
Botryllus schlosseri	DQ367525	BR39	A	a	Maine (Northwest USA)		Lopez-Legentil et al, Mol. Ecol. 15 (13), 3957-3967 (2006)	17054496
Botryllus schlosseri	GU065354	eCanada	A	a	Hermitage, NL, Canada		Callahan et al, Aquat. Invasions 5 (1), 31-39 (2010)	10.3391/ai.2010.5.1.5
Botryllus schlosseri	mtDNA in Table 2	VE	A	a: seq in the tree	Venice Lagoon, Italy		This study
Botryllus schlosseri	AY600987	Asc21	A	b	Balearic Islands and NE Spain		Turon and Lopez-Legentil. Mol. Phylog. Evol. 33 (2), 309-320 (2004)	15336666
Botryllus schlosseri	DQ340205	HA	A	b	Mediterranean France and Spain		Lopez-Legentil et al, Mol. Ecol. 15 (13), 3957-3967 (2006)	17054496
Botryllus schlosseri	FJ528641	i39	A	b	Tossa, Spain (NW Mediterranean)		Perez-Portela et al, Mol. Phylog. Evol. 50 (3), 560-570 (2009)	19059353
Botryllus schlosseri	GU065353	dCanada	A	b	North Harbour, NL, Canada		Callahan et al, Aquat. Invasions 5 (1), 31-39 (2010)	10.3391/ai.2010.5.1.5
Botryllus schlosseri	JN083279	QST1811	A	b	Quissett, MA, USA		Nydam and De Tomaso. BMC Evol Biol. 2012 12:249	23259925
Botryllus schlosseri	mtDNA in Table 2	EA	A	b: seq in the tree	Els Alfacs, Spain		This study
Botryllus schlosseri	GU065349	aCanada	A	c	Argentia, NL, Canada		Callahan et al, Aquat. Invasions 5 (1), 31-39 (2010)	10.3391/ai.2010.5.1.5
Botryllus schlosseri	GU065350	bCanada	A	c	Arnold's Cove, NL, Canada		Callahan et al, Aquat. Invasions 5 (1), 31-39 (2010)	10.3391/ai.2010.5.1.5
Botryllus schlosseri	GU065351	cCanada	A	c	Murray River, PEI, Canada		Callahan et al, Aquat. Invasions 5 (1), 31-39 (2010)	10.3391/ai.2010.5.1.5
Botryllus schlosseri	GU065352	USA	A	c	Woods Hole (MA, Northwestern USA)		Callahan et al, Aquat. Invasions 5 (1), 31-39 (2010)	10.3391/ai.2010.5.1.5
Botryllus schlosseri	JN083246	QST1911	A	c	Quissett, MA, USA		Nydam and De Tomaso. BMC Evol Biol. 2012 12:249	23259925
Botryllus schlosseri	JN083247	QST1711	A	c	Quissett, MA, USA		Nydam and De Tomaso. BMC Evol Biol. 2012 12:249	23259925
Botryllus schlosseri	JN083249	FLM1111	A	c	Falmouth, MA, USA		Nydam and De Tomaso. BMC Evol Biol. 2012 12:249	23259925
Botryllus schlosseri	JN083250	QST1411	A	c	Quissett, MA, USA		Nydam and De Tomaso. BMC Evol Biol. 2012 12:249	23259925
Botryllus schlosseri	JN083251	QST111	A	c	Quissett, MA, USA		Nydam and De Tomaso. BMC Evol Biol. 2012 12:249	23259925
Botryllus schlosseri	JN083252	FLM1911	A	c	Falmouth, MA, USA		Nydam and De Tomaso. BMC Evol Biol. 2012 12:249	23259925
Botryllus schlosseri	JN083253	QST1211	A	c	Quissett, MA, USA		Nydam and De Tomaso. BMC Evol Biol. 2012 12:249	23259925
Botryllus schlosseri	JN083254	QST1611	A	c	Quissett, MA, USA		Nydam and De Tomaso. BMC Evol Biol. 2012 12:249	23259925
Botryllus schlosseri	JN083255	QST10a11	A	c	Quissett, MA, USA		Nydam and De Tomaso. BMC Evol Biol. 2012 12:249	23259925
Botryllus schlosseri	JN083256	QST411	A	c	Quissett, MA, USA		Nydam and De Tomaso. BMC Evol Biol. 2012 12:249	23259925
Botryllus schlosseri	JN083257	QST811	A	c	Quissett, MA, USA		Nydam and De Tomaso. BMC Evol Biol. 2012 12:249	23259925
Botryllus schlosseri	JN083258	QST1311	A	c	Quissett, MA, USA		Nydam and De Tomaso. BMC Evol Biol. 2012 12:249	23259925
Botryllus schlosseri	JN083259	FLM511	A	c	Falmouth, MA, USA		Nydam and De Tomaso. BMC Evol Biol. 2012 12:249	23259925
Botryllus schlosseri	JN083260	QST611	A	c	Quissett, MA, USA		Nydam and De Tomaso. BMC Evol Biol. 2012 12:249	23259925
Botryllus schlosseri	JN083261	SW10711	A	c	Sandwich, MA, USA		Nydam and De Tomaso. BMC Evol Biol. 2012 12:249	23259925
Botryllus schlosseri	JN083262	FLM311	A	c	Falmouth, MA, USA		Nydam and De Tomaso. BMC Evol Biol. 2012 12:249	23259925
Botryllus schlosseri	JN083263	FLM811	A	c	Falmouth, MA, USA		Nydam and De Tomaso. BMC Evol Biol. 2012 12:249	23259925
Botryllus schlosseri	JN083264	FLM411	A	c	Falmouth, MA, USA		Nydam and De Tomaso. BMC Evol Biol. 2012 12:249	23259925
Botryllus schlosseri	JN083265	SW11211	A	c	Sandwich, MA, USA		Nydam and De Tomaso. BMC Evol Biol. 2012 12:249	23259925
Botryllus schlosseri	JN083266	FLM211	A	c	Falmouth, MA, USA		Nydam and De Tomaso. BMC Evol Biol. 2012 12:249	23259925
Botryllus schlosseri	JN083267	FLM611	A	c	Falmouth, MA, USA		Nydam and De Tomaso. BMC Evol Biol. 2012 12:249	23259925
Botryllus schlosseri	JN083268	FLM111	A	c	Falmouth, MA, USA		Nydam and De Tomaso. BMC Evol Biol. 2012 12:249	23259925
Botryllus schlosseri	JN083269	QST911	A	c	Quissett, MA, USA		Nydam and De Tomaso. BMC Evol Biol. 2012 12:249	23259925
Botryllus schlosseri	JN083270	QST211	A	c	Quissett, MA, USA		Nydam and De Tomaso. BMC Evol Biol. 2012 12:249	23259925
Botryllus schlosseri	JN083271	QST511	A	c	Quissett, MA, USA		Nydam and De Tomaso. BMC Evol Biol. 2012 12:249	23259925
Botryllus schlosseri	GQ365697	Bs2	A	c: seq in the tree	Ladysmith, BC, Canada (NE Pacific); Ingomar, St Peter, Louisbourg and Port La Tour, NS, Canada (NW Atlantic)		Lejeusne et al, Biol. Invasions 13 (3), 635-650 (2011)	10.1007/s10530-010-9854-0
Botryllus schlosseri	DQ223767	HC or BS39CAI	A	d	Mediterranean France and Spain		Lopez-Legentil et al, Mol. Ecol. 15 (13), 3957-3967 (2006)	17054496
Botryllus schlosseri	mtDNA in Table 2	TR	A	d: seq in the tree	Taranto Gulf, Italy		This study
Botryllus schlosseri	DQ223766	HB or BS04CAI	A		Mediterranean France and Spain; Rochelle (Atlantic France)		Lopez-Legentil et al, Mol. Ecol. 15 (13), 3957-3967 (2006)	17054496
Botryllus schlosseri	FJ528642	i45	C	f	Ferrol, Spain (NE Atlantic-Spain)	Extra T deleted at position 606	Perez-Portela et al, Mol. Phylog. Evol. 50 (3), 560-570 (2009)	19059353
Botryllus schlosseri	FJ528643	i46	C	f: seq in the tree	Ferrol, Spain (NE Atlantic-Spain)		Perez-Portela et al, Mol. Phylog. Evol. 50 (3), 560-570 (2009)	19059353
Botryllus schlosseri	JN083288	SB3811	A	h	Santa Barbara, CA, USA		Nydam and De Tomaso. BMC Evol Biol. 2012 12:249	23259925
Botryllus schlosseri	JN083289	SB2611	A	h	Santa Barbara, CA, USA		Nydam and De Tomaso. BMC Evol Biol. 2012 12:249	23259925
Botryllus schlosseri	JN083290	SB811	A	h	Santa Barbara, CA, USA		Nydam and De Tomaso. BMC Evol Biol. 2012 12:249	23259925
Botryllus schlosseri	JN083291	QST2011	A	h	Quissett, MA, USA		Nydam and De Tomaso. BMC Evol Biol. 2012 12:249	23259925
Botryllus schlosseri	JN083292	SB1611	A	h	Santa Barbara, CA, USA		Nydam and De Tomaso. BMC Evol Biol. 2012 12:249	23259925
Botryllus schlosseri	JN083293	SE1111	A	h	Seattle, WA, USA		Nydam and De Tomaso. BMC Evol Biol. 2012 12:249	23259925
Botryllus schlosseri	JN083294	SE911	A	h	Seattle, WA, USA		Nydam and De Tomaso. BMC Evol Biol. 2012 12:249	23259925
Botryllus schlosseri	JN083295	SE811	A	h	Seattle, WA, USA		Nydam and De Tomaso. BMC Evol Biol. 2012 12:249	23259925
Botryllus schlosseri	JN083296	SE511	A	h	Seattle, WA, USA		Nydam and De Tomaso. BMC Evol Biol. 2012 12:249	23259925
Botryllus schlosseri	JN083297	SE311	A	h	Seattle, WA, USA		Nydam and De Tomaso. BMC Evol Biol. 2012 12:249	23259925
Botryllus schlosseri	JN083298	SB2511	A	h	Santa Barbara, CA, USA		Nydam and De Tomaso. BMC Evol Biol. 2012 12:249	23259925
Botryllus schlosseri	JN083299	SB2911	A	h	Santa Barbara, CA, USA		Nydam and De Tomaso. BMC Evol Biol. 2012 12:249	23259925
Botryllus schlosseri	JN083300	SB2111	A	h	Santa Barbara, CA, USA		Nydam and De Tomaso. BMC Evol Biol. 2012 12:249	23259925
Botryllus schlosseri	JN083302	SB2311	A	h	Santa Barbara, CA, USA		Nydam and De Tomaso. BMC Evol Biol. 2012 12:249	23259925
Botryllus schlosseri	GQ365705	Bs10	A	h: seq in the tree	Shimoda Bay, Japan; Port Lincoln, SA Australia; Sequim, WA, USA, NE Pacific		Lejeusne et al, Biol. Invasions 13 (3), 635-650 (2011)	10.1007/s10530-010-9854-0
Botryllus schlosseri	JN083281	MR275811	A	n	Monterey, CA, USA		Nydam and De Tomaso. BMC Evol Biol. 2012 12:249	23259925
Botryllus schlosseri	JN083282	MR276011	A	n	Monterey, CA, USA		Nydam and De Tomaso. BMC Evol Biol. 2012 12:249	23259925
Botryllus schlosseri	JN083283	MR271411	A	n	Monterey, CA, USA		Nydam and De Tomaso. BMC Evol Biol. 2012 12:249	23259925
Botryllus schlosseri	JN083284	MR276111	A	n	Monterey, CA, USA		Nydam and De Tomaso. BMC Evol Biol. 2012 12:249	23259925
Botryllus schlosseri	JN248377	Bs36	A	n	Bodega Bay, CA, USA (western North America)		Bock et al, Proc. Biol. Sci. 279 (1737), 2377-2385 (2012)	22319123
Botryllus schlosseri	mtDNA in Table 2	sc6ab	A	n: seq in the tree	Santa Cruz harbour, CA, USA		Voskoboynik et al. Elife. 2013 Jul 2;2:e00569	23840927
Botryllus schlosseri	JN083242	SE1211	A	w	Seattle, WA, USA		Nydam and De Tomaso. BMC Evol Biol. 2012 12:249	23259925
Botryllus schlosseri	JN083245	SE1311	A	w	Seattle, WA, USA		Nydam and De Tomaso. BMC Evol Biol. 2012 12:249	23259925
Botryllus schlosseri	GQ365703	Bs8	A	w: seq in the tree	Brinnon, WA, USA (NE Pacific)		Lejeusne et al, Biol. Invasions 13 (3), 635-650 (2011)	10.1007/s10530-010-9854-0
Botryllus schlosseri	AY116601	ST	D		Northern Europe: Roscoff, France	Originally described as pseudogene	Stach and Tuberville. Mol. Phylog. Evol. 25 (3), 408-428 (2002)	12450747
Botryllus schlosseri	DQ223768	BS31CAI or HD	E		Mediterranean France and Spain; Grana (Atlantic Spain)		Lopez-Legentil et al, Mol. Ecol. 15 (13), 3957-3967 (2006)	17054496
Botryllus schlosseri	DQ340206	HE	E		Mediterranean France and Spain		Lopez-Legentil et al, Mol. Ecol. 15 (13), 3957-3967 (2006)	17054496
Botryllus schlosseri	DQ340207	HF	E		Mediterranean France and Spain		Lopez-Legentil et al, Mol. Ecol. 15 (13), 3957-3967 (2006)	17054496
Botryllus schlosseri	DQ340208	HG	A		Mediterranean France and Spain		Lopez-Legentil et al, Mol. Ecol. 15 (13), 3957-3967 (2006)	17054496
Botryllus schlosseri	DQ340209	HH	E		Mediterranean France and Spain		Lopez-Legentil et al, Mol. Ecol. 15 (13), 3957-3967 (2006)	17054496
Botryllus schlosseri	DQ340210	HI	A		Grana (Atlantic Spain)		Lopez-Legentil et al, Mol. Ecol. 15 (13), 3957-3967 (2006)	17054496
Botryllus schlosseri	DQ340211	HJ	A		Mediterranean France and Spain; Grana (Atlantic Spain)		Lopez-Legentil et al, Mol. Ecol. 15 (13), 3957-3967 (2006)	17054496
Botryllus schlosseri	DQ340212	HK	A		Cubelle (Mediterranean Spain)		Lopez-Legentil et al, Mol. Ecol. 15 (13), 3957-3967 (2006)	17054496
Botryllus schlosseri	DQ340213	HL	D		Fornetos (Atlantic Spain)		Lopez-Legentil et al, Mol. Ecol. 15 (13), 3957-3967 (2006)	17054496
Botryllus schlosseri	DQ340214	HM	C		Fornetos (Atlantic Spain)		Lopez-Legentil et al, Mol. Ecol. 15 (13), 3957-3967 (2006)	17054496
Botryllus schlosseri	DQ340215	HN	E		Fornetos (Atlantic Spain)		Lopez-Legentil et al, Mol. Ecol. 15 (13), 3957-3967 (2006)	17054496
Botryllus schlosseri	DQ340217	HP	A		Estaque (Mediterranean France)		Lopez-Legentil et al, Mol. Ecol. 15 (13), 3957-3967 (2006)	17054496
Botryllus schlosseri	DQ340218	HT	C		Viilanova (Mediterranean Spain)		Lopez-Legentil et al, Mol. Ecol. 15 (13), 3957-3967 (2006)	17054496
Botryllus schlosseri	DQ340219	HU	B		Viilanova (Mediterranean Spain)		Lopez-Legentil et al, Mol. Ecol. 15 (13), 3957-3967 (2006)	17054496
Botryllus schlosseri	DQ340220	HW	E		Palamos (Northeast Spain)		Lopez-Legentil et al, Mol. Ecol. 15 (13), 3957-3967 (2006)	17054496
Botryllus schlosseri	DQ340221	HV	A		Ste Marie La Mer (SouthEast France)		Lopez-Legentil et al, Mol. Ecol. 15 (13), 3957-3967 (2006)	17054496
Botryllus schlosseri	DQ340222	HQ	A		Woods Hole (MA, Northwestern USA)		Lopez-Legentil et al, Mol. Ecol. 15 (13), 3957-3967 (2006)	17054496
Botryllus schlosseri	DQ340223	HR	A		Woods Hole (MA, Northwestern USA)		Lopez-Legentil et al, Mol. Ecol. 15 (13), 3957-3967 (2006)	17054496
Botryllus schlosseri	DQ340224	HS	A		Woods Hole (MA, Northwestern USA)		Lopez-Legentil et al, Mol. Ecol. 15 (13), 3957-3967 (2006)	17054496
Botryllus schlosseri	GQ365696	Bs1	A		Deep Bay, Ladysmith and French Creek (BC, Canad,a NE Pacific); Brinnon and Sequim (WA, USA, NE Pacific); Shimoda Bay, Japan; Port Lincoln, SA Australia		Lejeusne et al, Biol. Invasions 13 (3), 635-650 (2011)	10.1007/s10530-010-9854-0
Botryllus schlosseri	GQ365698	Bs3	A		Blanes, Alicante, Spain, W Medit.		Lejeusne et al, Biol. Invasions 13 (3), 635-650 (2011)	10.1007/s10530-010-9854-0
Botryllus schlosseri	GQ365699	Bs4	A		Port La Tour, NS, NW Atlantic		Lejeusne et al, Biol. Invasions 13 (3), 635-650 (2011)	10.1007/s10530-010-9854-0
Botryllus schlosseri	GQ365700	Bs5	A		Alicante, Spain, W Medit.		Lejeusne et al, Biol. Invasions 13 (3), 635-650 (2011)	10.1007/s10530-010-9854-0
Botryllus schlosseri	GQ365701	Bs6	A		Port La Tour, NS, NW Atlantic		Lejeusne et al, Biol. Invasions 13 (3), 635-650 (2011)	10.1007/s10530-010-9854-0
Botryllus schlosseri	GQ365702	Bs7	A		Port La Tour, NS, NW Atlantic		Lejeusne et al, Biol. Invasions 13 (3), 635-650 (2011)	10.1007/s10530-010-9854-0
Botryllus schlosseri	GQ365704	Bs9	A		Alicante, Spain, W Medit.		Lejeusne et al, Biol. Invasions 13 (3), 635-650 (2011)	10.1007/s10530-010-9854-0
Botryllus schlosseri	GQ365706	Bs11	E		Sète, France, W Mediterranean		Lejeusne et al, Biol. Invasions 13 (3), 635-650 (2011)	10.1007/s10530-010-9854-0
Botryllus schlosseri	GQ365707	Bs12	E		Sète, France, W Mediterranean		Lejeusne et al, Biol. Invasions 13 (3), 635-650 (2011)	10.1007/s10530-010-9854-0
Botryllus schlosseri	GQ457331	G145				Not analyzed as too short (325 bp)	Briski et al, Biol. Invasions 13 (6), 1325-1340 (2011)	10.1007/s10530-010-9892-7
Botryllus schlosseri	JN083237	SW11111	A		Sandwich, MA, USA		Nydam and De Tomaso. BMC Evol Biol. 2012 12:249	23259925
Botryllus schlosseri	JN083238	FLM1411			Falmouth, MA, USA	Not analyzed as partial barcode	Nydam and De Tomaso. BMC Evol Biol. 2012 12:249	23259925
Botryllus schlosseri	JN083239	SW10211			Sandwich, MA, USA	Not analyzed as partial barcode	Nydam and De Tomaso. BMC Evol Biol. 2012 12:249	23259925
Botryllus schlosseri	JN083240	QST1511			Quissett, MA, USA	Not analyzed as partial barcode	Nydam and De Tomaso. BMC Evol Biol. 2012 12:249	23259925
Botryllus schlosseri	JN083241	SE1411			Seattle, WA, USA	Not analyzed as partial barcode	Nydam and De Tomaso. BMC Evol Biol. 2012 12:249	23259925
Botryllus schlosseri	JN083243	SE1511			Seattle, WA, USA	Not analyzed as partial barcode	Nydam and De Tomaso. BMC Evol Biol. 2012 12:249	23259925
Botryllus schlosseri	JN083244	QST1111	A		Quissett, MA, USA		Nydam and De Tomaso. BMC Evol Biol. 2012 12:249	23259925
Botryllus schlosseri	JN083248	FLM1611	A		Falmouth, MA, USA		Nydam and De Tomaso. BMC Evol Biol. 2012 12:249	23259925
Botryllus schlosseri	JN083272	SB211	A		Santa Barbara, CA, USA		Nydam and De Tomaso. BMC Evol Biol. 2012 12:249	23259925
Botryllus schlosseri	JN083273	SB711	A		Santa Barbara, CA, USA		Nydam and De Tomaso. BMC Evol Biol. 2012 12:249	23259925
Botryllus schlosseri	JN083274	SB2411	A		Santa Barbara, CA, USA		Nydam and De Tomaso. BMC Evol Biol. 2012 12:249	23259925
Botryllus schlosseri	JN083275	MR2362c311			Monterey, CA, USA	Not analyzed as partial barcode	Nydam and De Tomaso. BMC Evol Biol. 2012 12:249	23259925
Botryllus schlosseri	JN083276	SB911			Santa Barbara, CA, USA	Not analyzed as partial barcode	Nydam and De Tomaso. BMC Evol Biol. 2012 12:249	23259925
Botryllus schlosseri	JN083277	SE611	A		Seattle, WA, USA		Nydam and De Tomaso. BMC Evol Biol. 2012 12:249	23259925
Botryllus schlosseri	JN083278	SB3711	A		Santa Barbara, CA, USA	Presence of 1 ambiguous base (Y)	Nydam and De Tomaso. BMC Evol Biol. 2012 12:249	23259925
Botryllus schlosseri	JN083280	SB3411	A		Santa Barbara, CA, USA		Nydam and De Tomaso. BMC Evol Biol. 2012 12:249	23259925
Botryllus schlosseri	JN083285	SB3011			Santa Barbara, CA, USA	Not analyzed as partial barcode	Nydam and De Tomaso. BMC Evol Biol. 2012 12:249	23259925
Botryllus schlosseri	JN083286	SB2811			Santa Barbara, CA, USA	Not analyzed as partial barcode	Nydam and De Tomaso. BMC Evol Biol. 2012 12:249	23259925
Botryllus schlosseri	JN083287	SB3211	A		Santa Barbara, CA, USA		Nydam and De Tomaso. BMC Evol Biol. 2012 12:249	23259925
Botryllus schlosseri	JN083301	SB3111	A		Santa Barbara, CA, USA		Nydam and De Tomaso. BMC Evol Biol. 2012 12:249	23259925
Botryllus schlosseri	JN083303	SB2711			Santa Barbara, CA, USA	Not analyzed as partial barcode	Nydam and De Tomaso. BMC Evol Biol. 2012 12:249	23259925
Botryllus schlosseri	JN248359	Bs18	E		Northern Europe (Brest, France; Port Pendennis, England; Falmouth, England; Plymouth, England; Brixham, England; Torquay, England)		Bock et al, Proc. Biol. Sci. 279 (1737), 2377-2385 (2012)	22319123
Botryllus schlosseri	JN248360	Bs19	E		Plymouth, UK (NE Atlantic)		Bock et al, Proc. Biol. Sci. 279 (1737), 2377-2385 (2012)	22319123
Botryllus schlosseri	JN248361	Bs20	E		Plymouth, UK (NE Atlantic)		Bock et al, Proc. Biol. Sci. 279 (1737), 2377-2385 (2012)	22319123
Botryllus schlosseri	JN248362	Bs21	E		Sourthern Europe: Arenys de Mar, Spain		Bock et al, Proc. Biol. Sci. 279 (1737), 2377-2385 (2012)	22319123
Botryllus schlosseri	JN248363	Bs22	A		Sourthern Europe: Venice, Italy		Bock et al, Proc. Biol. Sci. 279 (1737), 2377-2385 (2012)	22319123
Botryllus schlosseri	JN248364	Bs23	A		Sourthern Europe: Venice, Italy		Bock et al, Proc. Biol. Sci. 279 (1737), 2377-2385 (2012)	22319123
Botryllus schlosseri	JN248365	Bs24	A		Sourthern Europe: Venice, Italy		Bock et al, Proc. Biol. Sci. 279 (1737), 2377-2385 (2012)	22319123
Botryllus schlosseri	JN248366	Bs25	A		Sourthern Europe: Venice, Italy		Bock et al, Proc. Biol. Sci. 279 (1737), 2377-2385 (2012)	22319123
Botryllus schlosseri	JN248367	Bs26	A		Sourthern Europe: Venice, Italy		Bock et al, Proc. Biol. Sci. 279 (1737), 2377-2385 (2012)	22319123
Botryllus schlosseri	JN248368	Bs27	A		Sourthern Europe: Canet-en-Roussillon, France		Bock et al, Proc. Biol. Sci. 279 (1737), 2377-2385 (2012)	22319123
Botryllus schlosseri	JN248369	Bs28	A		Sourthern Europe: Palavas, France		Bock et al, Proc. Biol. Sci. 279 (1737), 2377-2385 (2012)	22319123
Botryllus schlosseri	JN248370	Bs29	A		Sourthern Europe: Canet-en-Roussillon, France		Bock et al, Proc. Biol. Sci. 279 (1737), 2377-2385 (2012)	22319123
Botryllus schlosseri	JN248371	Bs30	A		Sourthern Europe: Palavas, France		Bock et al, Proc. Biol. Sci. 279 (1737), 2377-2385 (2012)	22319123
Botryllus schlosseri	JN248372	Bs31	D		Northern Europe: Roscoff, France		Bock et al, Proc. Biol. Sci. 279 (1737), 2377-2385 (2012)	22319123
Botryllus schlosseri	JN248373	Bs32	E		Northern Europe (Plymouth, England; Brixham, England)		Bock et al, Proc. Biol. Sci. 279 (1737), 2377-2385 (2012)	22319123
Botryllus schlosseri	JN248374	Bs33	E		Northern Europe: Brest, France		Bock et al, Proc. Biol. Sci. 279 (1737), 2377-2385 (2012)	22319123
Botryllus schlosseri	JN248375	Bs34	E		Northern Europe (Port Pendennis, England; Falmouth, England; Plymouth, England; Brixham, England; Torquay, England)		Bock et al, Proc. Biol. Sci. 279 (1737), 2377-2385 (2012)	22319123
Botryllus schlosseri	JN248376	Bs35	E		Northern Europe: Brixham, England		Bock et al, Proc. Biol. Sci. 279 (1737), 2377-2385 (2012)	22319123
Botryllus schlosseri	JN561069	Bs13	A		Point Tupper, NS, Canada		Bock et al, Proc. Biol. Sci. 279 (1737), 2377-2385 (2012)	22319123
Botryllus schlosseri	JN561070	Bs14	A		Mahone Bay, NS, Canada		Bock et al, Proc. Biol. Sci. 279 (1737), 2377-2385 (2012)	22319123
Botryllus schlosseri	JN561071	Bs15	A		Point Tupper, NS, Canada		Bock et al, Proc. Biol. Sci. 279 (1737), 2377-2385 (2012)	22319123
Botryllus schlosseri	JN561072	Bs16	A		Sydney, NS, Canada		Bock et al, Proc. Biol. Sci. 279 (1737), 2377-2385 (2012)	22319123
Botrylloides pizoni	mtDNA in Table 1	VI	outgroup		Taranto Gulf, Italy		This study
Botrylloides pizoni	mtDNA in Table 1	PE	outgroup		San Diego, CA, USA		This study
Botryllus tyreus	DQ365851		outgroup		Palau, Micronesia		Lopez-Legentil et al, Mol. Ecol. 15 (13), 3957-3967 (2006)	17054496
Botrylloides fuscus	GQ365690		outgroup			Not analyzed as partial barcode	Lejeusne et al, Biol. Invasions 13 (3), 635-650 (2011)	10.1007/s10530-010-9854-0
Botrylloides nigrum	mtDNA in Table 1		best outgroup		Achziv, Mediterranean coast of Israel		Rubinstein et al, Genome Biol Evol. 5(6):1185-99 (2013)	23709623
Botrylloides leachii	mtDNA in Table 1	L2-VE	best outgroup		Venice Lagoon, Italy		This study
Botrylloides leachii	mtDNA in Table 1	BA-TR	best outgroup	g: seq in the tree	Taranto Gulf, Italy		This study
Botrylloides leachii	FJ528645	Ble53	outgroup	g	E Atlantic and NW Mediterranean (Canary Island-Spain)		Perez-Portela et al, Mol. Phylog. Evol. 50 (3), 560-570 (2009)	19059353
Botrylloides violaceus	FJ528644	Bv67	outgroup	z	Plymouth, UK (NE Atlantic)	Formely, an erroneous seq belonging to B. schlosseri was reported in GenBank (Perez-Portela, personal communication)	Perez-Portela et al, Mol. Phylog. Evol. 50 (3), 560-570 (2009)	19059353
Botrylloides violaceus	GQ365691	Bv1	outgroup	z	Shimoda Bay, Japan	Not analyzed as partial barcode	Lejeusne et al, Biol. Invasions 13 (3), 635-650 (2011)	10.1007/s10530-010-9854-0
Botrylloides violaceus	GU065356	Bv30Canada	outgroup	z	Belleoram, NL, Canada		Callahan et al, Aquat. Invasions 5 (1), 31-39 (2010)	10.3391/ai.2010.5.1.5
Botrylloides violaceus	GU065357	Bv6Canada	outgroup	z	Murray River, PEI, Canada		Callahan et al, Aquat. Invasions 5 (1), 31-39 (2010)	10.3391/ai.2010.5.1.5
Botrylloides violaceus	GU065358	Bv3USA	outgroup	z	Woods Hole (MA, Northwestern USA)		Callahan et al, Aquat. Invasions 5 (1), 31-39 (2010)	10.3391/ai.2010.5.1.5
Botrylloides violaceus	GU065359	Bv4USA	outgroup	z	Woods Hole (MA, Northwestern USA)		Callahan et al, Aquat. Invasions 5 (1), 31-39 (2010)	10.3391/ai.2010.5.1.5
Botrylloides violaceus	GU946476	Bv8	outgroup	z		Not analyzed as partial barcode	Bock et al, Mol. Ecol. 20(3):503-516 (2011)	21199029
Botrylloides violaceus	GU065355	Bv27Canada	outgroup	z: seq in the tree	Belleoram, NL, Canada		Callahan et al, Aquat. Invasions 5 (1), 31-39 (2010)	10.3391/ai.2010.5.1.5
Botrylloides violaceus	GQ365692	Bv2	outgroup			Not analyzed as partial barcode	Lejeusne et al, Biol. Invasions 13 (3), 635-650 (2011)	10.1007/s10530-010-9854-0
Botrylloides violaceus	GQ365693	Bv3	outgroup			Not analyzed as partial barcode	Lejeusne et al, Biol. Invasions 13 (3), 635-650 (2011)	10.1007/s10530-010-9854-0
Botrylloides violaceus	GQ365694	Bv4	outgroup		Shimoda Bay, Japan	Not analyzed as partial barcode	Lejeusne et al, Biol. Invasions 13 (3), 635-650 (2011)	10.1007/s10530-010-9854-0
Botrylloides violaceus	GQ365695	Bv5	outgroup		Shimoda Bay, Japan	Not analyzed as partial barcode	Lejeusne et al, Biol. Invasions 13 (3), 635-650 (2011)	10.1007/s10530-010-9854-0
Botrylloides violaceus	GU220387	Bv6	outgroup		Shimoda Bay, Japan	Not analyzed as partial barcode	Lejeusne et al, Biol. Invasions 13 (3), 635-650 (2011)	10.1007/s10530-010-9854-0
Botrylloides violaceus	GU220388	Bv7	outgroup		Aomori, Japan	Not analyzed as partial barcode	Lejeusne et al, Biol. Invasions 13 (3), 635-650 (2011)	10.1007/s10530-010-9854-0
Botrylloides violaceus	GU946477	Bv9	outgroup			Not analyzed as partial barcode	Bock et al, Mol. Ecol. 20(3):503-516 (2011)	21199029
Botrylloides violaceus	GU946478	Bv10	outgroup			Not analyzed as partial barcode	Bock et al, Mol. Ecol. 20(3):503-516 (2011)	21199029
Botrylloides violaceus	GU946479	Bv11	outgroup			Not analyzed as partial barcode	Bock et al, Mol. Ecol. 20(3):503-516 (2011)	21199029
Botrylloides violaceus	mtDNA in Table 2		outgroup		Venice Lagoon, Italy		This study
Symplegma rubra	FJ528648		outgroup				Perez-Portela et al, Mol. Phylog. Evol. 50 (3), 560-570 (2009)	19059353
Styela clava	mtDNA in Table 1		outgroup				This study
Styela plicata	mtDNA in Table 1		outgroup				Gissi et al, Mol Biol Evol. 27(2):211-5 (2010)	19797354
(1): The same letter indicates sequences identical along the entire analyzed cox1 fragment (522 sites). Then, only one sequence per haplotype has been included in the reconstructed phylogenetic tree.
